# Supplementary material for: hPCL3S promotes proliferation and migration of androgen-independent prostate cancer cells
Source: Oncotarget. 2020 Mar 24;11(12):1051–74. doi: 10.18632/oncotarget.27511 (PMC7105160; doi:10.18632/oncotarget.27511)
Supplement: Supplementary file 2 [file oncotarget-11-1051-s002.xlsx]

## Sheet: 20180504_table_expression_LnCap
Supplementary Table 3: Differentialy regulated genes
geneName	LnCap.control#1	LnCap.PHF19S.12#1	LnCap.control#2	LnCap.PHF19S.12#2	log2FoldChange_Sample_12-Controls	padj_Sample_12-Controls
RNLS	1.09566	19.5559	0.756153	22.7545	4.5622	1.13516e-15
STK32B	0.417392	4.60138	0	4.18972	4.3688	0.000913018
NOS1	8.19133	102.304	11.2736	84.8779	3.33365	5.10204e-22
TRIM29	4.69566	51.6889	3.84951	28.389	3.28845	1.68482e-14
MEIS2	2.55653	17.6386	2.88713	26.9442	3.09971	4.96267e-09
SLC7A7	4.95653	38.5749	7.35531	53.3106	2.96793	1.1883e-09
SHISA3	48.4697	430.92	89.5698	554.271	2.90031	1.2869e-09
SPON1	60.6262	494.572	71.3533	360.749	2.76094	9.37604e-20
ANGPTL2	5.73915	22.9302	6.04922	51.0712	2.71351	1.31676e-06
TGM2	26.7131	229.226	21.9284	72.67	2.69821	1.69445e-05
SLC1A3	4.74784	21.3197	2.26846	21.4543	2.65707	5.69335e-08
RTN4RL1	1.51305	10.7366	2.19972	10.9077	2.61818	2.39849e-06
FOXB1	1.2	8.74263	3.23084	15.9643	2.55628	0.00439126
TMPRSS4	1.77392	16.6417	5.49929	22.4656	2.50105	0.00365964
HRAT92	0.365218	1.84055	0.481188	2.52828	2.44443	0.0430776
EHF	7.51306	30.0624	3.91825	22.6823	2.26081	5.81399e-06
PHF19	41.1653	147.474	22.6158	134.143	2.20385	1.33481e-05
S100A16	21.6522	93.0246	25.2968	98.1695	2.09079	7.13548e-12
CLMP	11.6348	48.0845	8.66139	33.3733	2.0647	2.48478e-08
PADI1	22.3305	100.387	15.398	47.8928	2.03714	0.000227348
ENC1	27.6001	136.814	52.4495	175.463	2.02917	0.00146838
ACTA2	0.834785	3.29766	1.23734	4.62314	2.01101	0.0326663
ADGRF1	17.5305	71.4748	13.6108	47.3872	1.99391	5.71038e-08
ARHGAP31	5.79132	22.4701	10.5174	39.5134	1.99382	0.00469879
SLPI	23.2696	78.9137	24.6781	103.37	1.99022	5.02871e-05
SLC7A8	25.5653	105.525	71.5596	255.212	1.95791	0.0296652
VWF	2.29566	4.90814	2.13098	11.1244	1.91883	0.028058
PRUNE2	4.48697	12.8839	7.35531	28.5334	1.8744	0.00766927
TMEM45B	3.28697	11.2734	2.88713	10.1854	1.85759	0.000620774
CYP1A1	10.1739	29.909	6.73664	28.4612	1.84437	1.20361e-06
TINAGL1	4.64349	23.3904	9.55502	24.416	1.8206	0.0269477
LAD1	25.4088	84.2053	14.4356	46.3759	1.77379	0.00146838
TJP2	17.4783	71.8583	24.3344	63.4959	1.76112	2.11756e-06
TMEM47	15.2348	35.4307	12.5109	53.8162	1.74657	1.31676e-06
ST8SIA4	5.32175	18.7123	6.39293	18.2036	1.72378	2.21147e-06
CCNA1	58.5915	122.013	27.1528	144.329	1.69586	0.00204163
ADAT3	1.77392	4.67807	1.58105	5.63445	1.67994	0.0118175
ZDHHC14	1.77392	6.28856	2.26846	5.85116	1.65692	0.0165199
MBP	4.95653	15.7214	5.22433	14.5195	1.63538	3.27611e-05
KCP	1.93044	5.82842	3.16209	8.52391	1.57062	0.0247449
ALDH3B1	21.7566	75.7695	42.9632	105.465	1.55125	0.0247645
NFKBIZ	11.0087	38.8817	10.6549	21.0208	1.53121	0.01645
CDH16	7.46089	24.0806	6.87412	15.0252	1.51026	0.00257039
FXYD2	1.46087	4.83145	2.13098	4.69538	1.48277	0.0460884
ABCA12	3.23479	7.36221	2.88713	8.95733	1.47526	0.00850526
KAZN	6.15654	19.6326	11.4798	27.0165	1.47301	0.014349
SGK1	34.8523	89.1902	22.1347	62.1234	1.47027	0.000959411
EDIL3	10.5392	25.6144	7.97398	23.0435	1.45296	9.50669e-05
PLXNA2	18.3653	31.136	8.86761	39.3689	1.43095	0.0323738
ITGA2	53.3741	164.193	53.8931	111.533	1.42617	6.87605e-05
B4GALT4	42.5219	109.59	28.8026	70.3584	1.39739	0.00306149
ANKRD1	5.16523	12.2704	6.73664	17.4812	1.38983	0.0105691
KIAA0513	119.322	334.597	174.328	399.685	1.38658	0.00381716
A4GALT	9.54785	24.7708	10.105	24.0548	1.37753	2.13769e-05
RHOD	32.661	92.948	51.3497	111.967	1.35157	0.0139071
FAM89A	24.6262	59.4345	15.7417	39.0077	1.3471	0.00868234
RAB15	99.3394	193.948	136.657	358.727	1.29123	0.0277064
AHR	26.7131	63.039	21.8597	50.1322	1.28209	7.68426e-05
PRKD1	13.3566	28.6053	10.2424	26.2941	1.27766	0.000532229
VCAN	189.235	411.67	251.318	604.692	1.26981	0.00104956
PAPSS2	35.374	85.6624	25.1593	53.5273	1.26353	0.0105691
FBXO32	10.9566	27.9918	12.7859	24.7771	1.21837	0.000227348
GREB1L	15.4957	29.3722	17.8727	43.1252	1.18436	0.00416743
NCOA7	47.7393	92.8713	46.6753	110.739	1.17201	2.33419e-06
LURAP1L	9.18263	23.0836	13.7482	26.1496	1.16984	0.0488836
CAV2	36.3131	71.6282	44.2006	101.565	1.16931	0.00850526
S100A4	213.757	473.176	232.208	482.685	1.16371	0.000107598
SETBP1	22.2783	40.9523	19.4538	48.543	1.16293	0.00416743
LOC100506178	5.16523	13.1906	6.25545	11.1244	1.1571	0.0465745
CYBA	45.5479	120.096	63.5169	111.028	1.14884	0.00174159
SLC25A29	9.28698	20.7829	13.542	25.9329	1.10089	0.0392148
MBOAT1	15.4957	28.912	13.7482	30.7728	1.09089	0.000642483
ICAM2	35.1131	77.4566	37.7389	70.8641	1.09004	1.00074e-05
BDNF	15.4957	39.3418	20.2099	32.9399	1.08372	0.014349
TMUB1	37.4088	80.2175	44.888	85.7448	1.07671	0.00151069
C19orf33	55.5132	110.74	56.0928	114.206	1.07483	2.11756e-06
LAMB2	193.879	433.757	294.831	538.957	1.05736	0.0186877
TAPBPL	7.82611	15.568	7.35531	14.5918	1.0524	0.0116953
OIT3	6.78263	12.347	5.91174	12.8581	1.04999	0.0234156
RHOF	116.192	268.107	147.587	246.11	1.0277	0.000288407
IMPA2	81.7046	148.318	69.841	146.062	1.02059	3.27611e-05
FGF18	37.4088	78.5303	42.2071	75.126	1.01321	0.00038346
AJUBA	68.6611	140.035	77.9525	142.739	1.01202	4.56731e-05
SMOX	40.3827	81.061	35.1955	64.7239	1.01051	0.00194361
LETM2	41.0088	76.383	39.6637	77.871	0.998411	5.43405e-05
PTH1R	31.6696	55.6767	34.3019	70.2139	0.996418	0.00191373
MISP	62.7654	140.112	80.4272	132.554	0.994121	0.00157023
FAM129B	219.914	452.776	228.152	385.021	0.966861	5.50603e-05
SEL1L3	21.3392	38.1915	22.4784	43.7031	0.966349	0.010746
WARS	219.079	396.102	277.027	530	0.964314	0.0247645
LBH	244.54	430.536	284.932	545.53	0.9461	0.0148332
CCDC51	66.5741	120.019	64.1355	120.78	0.94476	1.55635e-05
PERP	135.6	224.164	108.405	224.15	0.940273	0.000659982
PDGFA	36.3131	60.815	39.8699	78.8823	0.938655	0.0474483
MYO10	118.957	231.756	126.003	212.953	0.92431	8.70461e-05
MOK	27.287	47.3176	22.1347	42.1139	0.917062	0.0089968
PRKCDBP	15.9653	27.8384	13.6108	25.4273	0.910092	0.0250057
ALDH1A1	558.367	807.313	412.997	917.982	0.891491	0.0100421
SFN	132.209	271.405	168.553	261.857	0.89073	0.00730322
TTC7A	81.6002	141.646	77.3338	139.2	0.884598	8.16095e-05
MARVELD2	9.49568	17.1785	9.55502	16.4699	0.884285	0.0449047
BAG1	51.4436	87.9631	38.2201	69.4193	0.873799	0.0403159
C1orf106	60.3132	123.164	67.2289	100.048	0.871839	0.0141452
FBN1	1536.89	2682.3	1531.9	2684.96	0.87014	0.000168951
AP1M2	45.9132	74.7725	46.469	85.2391	0.856106	0.0043239
LMNA	428.766	775.103	538.862	896.961	0.853043	0.0237618
LOC648987	17.3218	30.5225	17.4603	29.2558	0.844915	0.00874309
SIVA1	34.487	65.1096	34.783	53.3828	0.838214	0.00788715
WDR20	34.4349	54.9098	27.1528	50.4933	0.836842	0.0308035
YIF1A	60.5741	107.902	65.3729	107.271	0.83677	0.00657535
MGLL	191.792	341.116	181.339	296.459	0.836514	0.00168767
TNNC1	45.7566	69.2508	37.4639	73.1034	0.836434	0.00877118
GPX1	158.557	298.476	181.683	280.278	0.830595	0.00425499
CYB5A	40.9566	71.2448	33.6832	55.3332	0.824412	0.0438937
CA5B	47.1132	80.0641	39.9386	67.3245	0.822189	0.0178311
RPL13P5	14.2435	23.5437	16.0854	27.5944	0.819203	0.0392148
S100A6	394.697	702.171	372.783	591.112	0.816567	0.00616998
TMEM139	50.0349	88.73	55.1304	87.1173	0.805859	0.0383844
PKP3	47.4262	83.4384	52.862	84.0111	0.80393	0.0147764
FAM207A	17.7392	26.3813	16.9103	31.4951	0.803136	0.0351981
PROSER2	31.1479	54.7565	35.2642	55.4777	0.795881	0.0114829
PTPRD	54.4175	85.279	56.0928	97.736	0.791536	0.00425499
RNF31	40.5392	70.1711	49.6311	75.3427	0.755524	0.0267744
DDRGK1	81.6002	141.799	95.8252	143.462	0.749504	0.0155877
BRF1	28.3827	47.5476	32.1709	49.6265	0.747357	0.0178311
SLC2A4RG	42.4175	70.8613	42.8258	65.5185	0.741661	0.00704069
EHD1	87.2872	154.76	101.187	146.568	0.741352	0.0235853
MVP	231.444	389.891	260.942	395.423	0.73751	0.00212388
FHL1	30.8349	51.9189	29.6275	44.4977	0.736412	0.0326663
TRIP6	89.1133	144.714	85.789	133.493	0.73304	0.00365125
TCEB2	137.792	199.853	145.25	248.06	0.725771	0.0236323
F11R	826.646	1329.72	797.741	1237.92	0.724198	0.00131635
CLTB	50.5045	77.8401	44.7505	72.1643	0.717812	0.0254124
WNT7A	78.3133	133.67	94.9316	136.166	0.70388	0.0280368
NUBP2	32.1914	51.9956	32.7895	47.7484	0.68198	0.0380657
SLC3A2	466.801	693.199	433.551	687.909	0.680699	0.00850526
CD9	77.7915	116.032	68.6037	108.355	0.678998	0.0277064
ITPK1	166.905	269.181	171.028	244.954	0.669242	0.00850526
RIPK4	148.279	233.137	168.072	247.482	0.667456	0.0137368
KLF5	100.487	144.023	88.0575	142.017	0.664206	0.0235853
DMKN	129.235	177.997	128.065	211.147	0.660244	0.0300004
ZNF395	156.731	264.119	179.896	244.448	0.659515	0.0474483
SCRIB	130.279	214.885	150.062	206.597	0.652556	0.0306511
SNTB1	110.505	159.131	104.83	162.749	0.643229	0.0115377
ETHE1	84.0002	127.535	85.4453	124.175	0.634671	0.0352809
TRIB3	401.949	657.921	461.528	622.173	0.632105	0.0301228
TTLL12	128.557	205.068	141.538	193.594	0.625823	0.0285554
CCM2	53.5306	78.4536	55.9553	82.9998	0.624315	0.0383844
HECTD1	334.488	481.228	344.737	515.913	0.617538	0.013922
IRAK1	208.644	310.363	203.543	292.197	0.611403	0.0200489
RRP9	284.296	396.026	258.329	391.667	0.600988	0.0262424
AKT1	112.487	167.874	120.022	161.16	0.564941	0.048971
CNPY2	150.47	216.572	158.242	218.443	0.558641	0.0485231
TAOK1	299.792	186.74	311.26	203.418	-0.583574	0.0289163
NPEPPS	206.035	137.351	215.985	126.486	-0.613804	0.0405346
AP2B1	545.741	346.024	598.598	364.578	-0.623599	0.0215477
IGF2BP1	272.662	168.181	274.965	163.544	-0.659527	0.0485579
TCAF1	71.0089	44.48	75.684	44.3532	-0.659602	0.0250057
EPAS1	162.261	101.844	186.839	109.366	-0.660832	0.0221195
CDK17	125.27	70.4779	116.791	75.6317	-0.665071	0.0153545
MAN2A1	64.9045	38.4982	66.7477	40.4525	-0.67387	0.0230678
ADGRL2	801.863	452.776	712.709	448.517	-0.685475	0.0165199
BNC2	54.1567	30.906	57.1927	35.0347	-0.691769	0.042082
RHOT1	36.6784	20.0927	33.4082	20.8041	-0.714409	0.041076
VPS13A	196.696	99.5433	169.859	113.411	-0.720476	0.0277064
TOM1L1	103.2	56.2136	87.0951	54.2496	-0.721814	0.0489429
ZNF287	30.7827	16.4116	30.3836	18.8537	-0.730729	0.0452372
MYCBP2	336.836	180.221	382.132	231.157	-0.741809	0.030241
SFRP1	57.9132	28.2218	52.7932	34.1679	-0.764233	0.0255608
NLK	25.4088	14.1876	25.8467	14.664	-0.765189	0.0326663
OTUD3	34.2784	19.7093	36.0204	19.5761	-0.775455	0.0169089
LIPG	106.852	68.4839	141.607	69.3471	-0.785467	0.0394863
PPARGC1A	38.1914	20.3228	41.4509	23.6936	-0.790941	0.01721
GALNT7	82.8524	44.0199	85.789	48.254	-0.806092	0.00161237
DHX32	46.174	22.5468	41.3135	24.7049	-0.825904	0.00788715
DHX40	173.427	84.8955	126.827	74.9815	-0.846457	0.0420215
NF1	249.392	150.619	360.204	173.44	-0.847228	0.0367642
MPP2	25.0957	14.7244	29.6962	14.3751	-0.847704	0.0185192
EPB41L5	127.253	56.0602	124.353	77.0764	-0.854919	0.0165679
UBE2G1	91.3046	42.7162	70.4597	42.4751	-0.862688	0.0178311
RIMKLA	50.7132	20.3228	39.1137	25.7884	-0.899777	0.042746
STXBP4	54.0001	28.912	50.3873	24.2715	-0.909821	0.0118175
GLRB	54.2088	25.3076	52.862	28.8946	-0.918552	0.000984299
C2orf88	33.287	13.2673	23.9907	15.6031	-0.926945	0.048971
PSD3	22.487	11.1967	26.7403	13.5082	-0.929234	0.0405346
AASS	37.2523	16.7184	32.7208	18.4203	-0.931132	0.00326224
MGC57346	22.6957	10.2764	21.6535	11.919	-0.935128	0.0110043
GJC1	159.653	86.7361	175.771	80.3993	-0.940957	0.00100024
DPYD	388.227	168.181	410.11	225.45	-0.956746	0.00175585
RDH10	318.575	147.858	280.189	145.557	-0.965781	0.000205578
B3GALT1	27.7566	15.4146	38.9075	16.7589	-0.985038	0.0216231
ITGB3	94.6959	57.9007	141.126	55.9111	-0.986159	0.0337474
DLX6-AS1	12.6261	6.36525	15.7417	7.29589	-0.987267	0.0358997
SCD5	63.1306	27.7617	67.4351	34.818	-0.99688	0.000959411
IGSF3	98.5046	49.6183	141.813	65.0129	-1.00341	0.0246582
FAT1	1016.3	437.208	993.448	517.936	-1.00988	0.000167534
USP32	77.7393	36.5043	92.2507	42.6918	-1.03742	0.000225662
SIRPA	17.5305	9.43284	27.9089	11.1967	-1.07211	0.0450193
C1orf21	24.3131	11.3501	30.5211	13.3638	-1.0843	0.01721
TMTC1	29.9479	13.1906	26.8091	12.208	-1.09769	0.00135746
NTS	68.035	24.464	59.8048	32.5787	-1.10116	0.00184605
STOX2	24.6262	9.27946	25.6405	12.7859	-1.12319	0.00624986
CRYBG3	27.3914	8.28249	20.3474	12.6414	-1.12781	0.0410322
SEMA4G	42.0001	23.0069	67.9163	24.7771	-1.13609	0.0105153
FAM92A1	22.487	8.35918	18.0102	9.24628	-1.14026	0.00249907
AMZ2P1	7.77393	3.7578	8.04272	3.10617	-1.14142	0.0430776
TXNIP	562.541	272.095	750.31	289.091	-1.16196	5.88563e-05
OAS3	9.54785	3.98787	11.3423	4.83985	-1.17577	0.0212178
ZFP3	8.0348	3.52773	10.2424	4.18972	-1.1759	0.0328723
ARAP3	16.1218	6.97877	25.8467	10.4021	-1.20453	0.0352809
TMEM52B	47.8958	14.571	38.3576	21.1653	-1.20851	0.00386458
PRR5L	8.50437	3.37435	10.1737	4.33419	-1.20944	0.026948
PDE4D	13.5131	4.37131	13.542	6.57353	-1.24044	0.0105691
PLEKHH2	11.1652	5.29159	11.961	4.04525	-1.24542	0.00878524
CCDC69	6.05219	2.83752	6.87412	2.31157	-1.26358	0.029811
CALCRL	16.4348	7.66897	18.2852	6.14011	-1.26629	0.00326269
SLC43A2	15.4435	6.51863	15.8792	5.41774	-1.32896	0.000177402
DDIT4L	35.2175	14.4177	41.176	14.5918	-1.33203	3.22831e-06
TESC	7.93046	2.30069	5.70552	2.88946	-1.33359	0.0323738
MOXD1	5.84349	2.07062	6.53041	2.60052	-1.33848	0.0328723
FILIP1	14.9218	5.82842	20.6911	7.5126	-1.34989	0.0114829
EMP2	40.6958	15.4146	31.9647	11.4134	-1.37563	0.000522781
TUBB2B	46.4871	17.2552	57.1239	20.5874	-1.38823	5.02871e-05
GPRIN3	73.9828	24.6941	114.454	43.5586	-1.40067	0.00715675
ANTXR1	14.8696	3.29766	13.0608	6.718	-1.41528	0.0256061
LCA5	5.06088	1.84055	5.98048	2.09486	-1.42094	0.0296652
ARAP2	88.3307	29.9857	99.606	35.4681	-1.45744	2.34101e-08
EPHA6	5.73915	2.224	7.42405	2.31157	-1.47024	0.046689
CEP85L	11.1131	3.7578	11.8922	4.11748	-1.48145	0.000325975
MYO1D	5.68697	2.30069	7.21782	2.09486	-1.48779	0.0430776
MMD	5.73915	1.68717	7.35531	2.74499	-1.4931	0.0276983
FSTL1	149.322	46.0138	142.088	51.7936	-1.51159	7.52038e-13
MPP7	7.87828	2.53076	8.1802	2.81723	-1.5213	0.00164892
ST6GALNAC3	7.25219	2.37738	4.81188	1.5892	-1.54841	0.0442674
EPS8	12.3653	4.37131	11.686	3.46735	-1.55622	0.000107598
ARRDC4	43.0436	13.8808	48.6688	15.7476	-1.56535	1.07352e-08
PLEKHO1	43.9306	7.59228	39.6637	19.4316	-1.56605	0.014845
CENPV	14.7653	4.67807	11.961	3.82854	-1.59064	0.00276879
P3H2	10.3305	3.52773	6.39293	1.80591	-1.59155	0.0447864
SYNPO2	22.487	4.448	21.241	9.31851	-1.60294	0.00344578
PDE9A	5.6348	1.68717	8.59265	2.74499	-1.61202	0.0269477
PKDCC	6.26089	1.91724	8.52391	2.67275	-1.61809	0.00931319
NSG1	19.8261	5.29159	22.0659	7.72931	-1.61973	1.09486e-05
IRF6	7.14784	2.14731	10.7236	3.39512	-1.61986	0.0199057
TMEM171	3.28697	1.22704	4.6744	1.22802	-1.62764	0.0438816
SLC6A17	18.5218	4.60138	24.1969	8.37944	-1.65172	0.000592579
RASSF8	35.9479	7.59228	31.7584	13.0026	-1.6533	8.93128e-05
WASF3	19.2001	4.37131	21.9284	8.09049	-1.65662	0.000606813
EFR3B	6.93915	1.99393	7.90524	2.45604	-1.67106	0.00204281
SLC16A2	14.0348	3.91118	24.6093	7.44036	-1.70039	0.0188446
ZNF516	13.3044	3.91118	29.0775	7.87378	-1.77911	0.0190835
GALNT14	6.36523	2.53076	7.0116	1.15578	-1.79864	0.0244555
NETO2	10.7479	2.30069	5.70552	2.23933	-1.79998	0.00955254
MAP7D2	5.37393	0.996967	5.29307	1.87815	-1.82396	0.0185192
RELL2	5.26958	1.15035	3.36832	1.15578	-1.84758	0.0323738
POPDC3	8.0348	0.996967	6.46167	2.74499	-1.88766	0.0138867
TUB	17.0087	6.21187	27.5652	5.27327	-1.89013	1.69445e-05
GNAL	17.687	4.67807	27.1528	6.86247	-1.89104	0.000114608
NKD1	5.58262	1.22704	10.4487	2.81723	-1.91658	0.0410435
PDE4B	8.29567	1.68717	11.7547	3.25064	-1.95275	0.00386458
PLAU	16.9044	3.98787	29.5587	7.15142	-1.99332	0.00071821
FAM171B	20.2957	3.83449	20.0724	5.56221	-2.03745	9.95481e-09
SRRM3	7.25219	1.38042	10.5861	2.74499	-2.04215	0.00204163
PCDHGC4	3.02609	1.15035	5.15559	0.722365	-2.06064	0.024831
WNT2B	19.5653	5.67504	16.8416	2.67275	-2.06445	6.27978e-05
FZD4	74.0872	15.2613	78.3649	19.4316	-2.07124	1.49911e-16
HOXB6	3.07827	0.536828	5.91174	1.37249	-2.16044	0.041149
KIAA1211L	9.96524	0.766897	12.9233	3.90077	-2.22679	0.0354083
PDGFRL	20.2957	3.52773	24.7468	5.63445	-2.23037	1.52262e-08
ARNTL2	11.3218	1.61048	9.3488	2.45604	-2.2811	2.01629e-06
UPK1A-AS1	4.74784	0.690208	3.98699	1.01131	-2.29531	0.00133966
TTC9	2.76522	0.536828	4.53692	0.866839	-2.30582	0.0227767
TMOD2	2.50435	0.383449	3.78077	0.794602	-2.33951	0.02074
KIF5C	39.1305	5.59835	26.3966	6.718	-2.34957	2.75444e-10
ZNF648	3.07827	0.690208	3.43706	0.505656	-2.38391	0.00455394
DACH1	44.5045	7.51559	77.1963	14.5195	-2.4	1.95369e-06
PMP22	4.95653	1.15035	7.63027	1.08355	-2.42722	0.0022031
RIMS4	67.7219	6.28856	84.6891	20.5874	-2.43993	0.000122331
LRRK2	1.87827	0.306759	2.88713	0.505656	-2.47754	0.0447864
CP	8.97394	1.07366	13.6108	2.67275	-2.52115	0.000107598
SESN3	18.9914	1.53379	30.4523	6.64576	-2.52974	0.00334649
USH1C	4.53914	0.536828	9.69251	1.80591	-2.53021	0.0139071
CNTN1	5.73915	1.22704	11.3423	1.5892	-2.53075	0.000714111
ANKS1B	3.49566	0.230069	2.88713	0.794602	-2.56738	0.0165199
CHRNA3	3.75653	0.460138	6.39293	1.15578	-2.57607	0.00439126
STEAP2	7.20002	0.766897	9.14258	1.80591	-2.59579	8.93128e-05
HYDIN	3.07827	0.536828	4.81188	0.650129	-2.66027	0.000736882
BARX2	2.08696	0.0766897	1.30608	0.433419	-2.66064	0.040218
TMTC2	4.2261	0.766897	9.62377	1.30026	-2.67105	0.00104956
EPB41L4A	4.0174	0.613518	3.02461	0.433419	-2.69284	0.00868234
LYNX1	8.66089	0.766897	18.3539	3.17841	-2.70612	0.00353592
CXCR4	54.7828	9.58622	58.0176	6.93471	-2.70886	5.10204e-22
GALNT12	2.86957	0.536828	12.7171	1.51697	-2.8516	0.0254124
DPYSL5	63.2349	7.51559	48.0501	7.15142	-2.86141	1.05918e-17
MARCKS	18.5218	1.84055	11.3423	2.02262	-2.89026	5.82021e-10
DLGAP1	1.56522	0.153379	2.68091	0.361183	-2.96354	0.0261532
CADPS2	11.4261	0.613518	13.1296	2.31157	-2.99908	1.82134e-05
FAM181B	2.92175	0.306759	7.14908	0.866839	-3.02541	0.00850526
SLFN5	26.4522	2.68414	46.3316	5.77892	-3.03756	1.30729e-07
FOXF2	1.09566	0.153379	2.13098	0.21671	-3.0445	0.0451202
CECR2	10.3305	1.68717	28.7338	2.74499	-3.07135	5.88563e-05
SLC7A2	8.97394	0.383449	8.45517	1.51697	-3.12462	1.00074e-05
FAM198A	3.75653	0.383449	3.02461	0.361183	-3.128	0.000234736
SUSD4	1.30435	0.0766897	3.16209	0.361183	-3.26041	0.0211651
SLC47A1	8.92176	0.920277	4.53692	0.433419	-3.26179	4.94112e-05
FAM155B	6.99132	0.766897	9.48628	0.866839	-3.2656	8.05491e-09
CALCB	3.07827	0.153379	3.64328	0.505656	-3.26872	0.000221435
EFEMP1	6.36523	0.306759	7.90524	1.08355	-3.28484	5.07106e-05
STC1	52.0175	4.21794	62.142	6.57353	-3.33723	2.58862e-19
RNF182	2.8174	0.230069	3.02461	0.288946	-3.42489	0.00127448
TRIM6	2.13914	0.230069	2.06224	0.144473	-3.43177	0.00704069
GHR	9.60003	0.690208	9.21132	0.866839	-3.52871	3.1637e-11
ARMC4	5.68697	0.383449	6.87412	0.650129	-3.5297	4.1973e-08
TMEM243	2.34783	0.230069	1.37482	0.0722365	-3.58074	0.0246582
RHOBTB3	3.23479	0.153379	2.3372	0.288946	-3.58726	0.00148371
EDA	2.6087	0.306759	6.32419	0.361183	-3.66904	0.000633697
SH3BGRL2	12.5739	0.843587	11.686	0.939075	-3.70236	9.1386e-15
LINC01366	2.45218	0.153379	3.78077	0.288946	-3.7401	0.0015748
PPP2R2C	5.53045	0.306759	9.96747	0.722365	-3.83434	1.14568e-07
FAXC	2.45218	0.0766897	1.44356	0.144473	-4.07291	0.0107392
SNAP91	1.51305	0.306759	5.56804	0.0722365	-4.1659	0.0113382
RNF217	1.66957	0.0766897	2.61216	0.144473	-4.19447	0.0049729
PARM1	3.39131	0.153379	2.47468	0.144473	-4.24149	0.000572182
ZIC2	1.98261	0.153379	2.47468	0.0722365	-4.24952	0.00233706
MID2	5.94784	0.0766897	11.8235	0.722365	-4.39222	3.40174e-06
FLRT2	4.33045	0.0766897	4.46818	0.288946	-4.50544	5.86152e-06
ABCB1	91.7742	1.4571	45.3004	3.82854	-4.63213	1.4231e-16
LIN7A	6.41741	0.0766897	8.04272	0.433419	-4.73545	1.66051e-09
GRB10	15.0261	0.383449	24.7468	1.01131	-4.7546	1.15585e-19
ZNF704	6.00002	0.230069	11.7547	0.361183	-4.83438	2.48478e-08
TMEM178B	7.72176	0	5.49929	0.433419	-4.83859	5.69335e-08
KLHL29	2.55653	0.0766897	5.01811	0.144473	-5.01735	0.000177402
TMEM98	13.7739	0.306759	11.6173	0.433419	-5.0328	1.4231e-16
IGFBP2	9.70437	0.460138	14.9856	0.21671	-5.13343	1.75444e-13
PAPPA	1.98261	0.0766897	3.57454	0.0722365	-5.1519	0.00169613
MRAP2	2.13914	0	1.51231	0.0722365	-5.56	0.0309828
SLC6A15	1.72174	0	2.47468	0.0722365	-5.75244	0.0235853
MME	0.626089	0	1.23734	0	-6.01582	0.0313148
VWDE	1.93044	0.0766897	3.36832	0	-6.08216	0.011338
NUDT11	0.991307	0	1.03112	0	-6.14271	0.0352809
SLC35F3	1.04348	0	1.37482	0	-6.39691	0.00955254
FAM110B	1.51305	0	1.09986	0	-6.51841	0.00478006
MYRIP	15.1305	0	21.241	0.361183	-6.55094	5.90598e-16
FAM26F	1.56522	0	1.30608	0	-6.65061	0.0105607
OPRK1	0.469566	0	2.54342	0	-6.70903	0.0276983
DSEL	2.24348	0	0.756153	0	-6.72211	0.0081884
ZDBF2	4.53914	0	5.70552	0.0722365	-7.03895	0.000336386
DAAM2	6.20871	0	7.35531	0.0722365	-7.44557	0.00011521
P2RY1	3.28697	0	1.92475	0	-7.51535	0.000295806
FAM184A	12.6261	0	13.1983	0.0722365	-8.37547	3.42487e-06
